# Supplementary material for: On the Crush Behavior and Energy Absorption of Sustainable Beverage Cans and Their Polyurethane Foam-Filled Structures: An Experimental Study
Source: Materials (Basel). 2024 May 31;17(11):2655. doi: 10.3390/ma17112655 (PMC11174009; doi:10.3390/ma17112655)
Supplement: Supplementary file 1 [file materials-17-02655-s001.zip]

Archive with 1 entries (1 files):
- materials-2950821-supplementary.pdf
